# Supplementary material for: Embryonic heat conditioning increases lipolytic gene expression in broiler chicks at day 4 post-hatch
Source: Front Physiol. 2024 Sep 2;15:1445569. doi: 10.3389/fphys.2024.1445569 (PMC11403408; doi:10.3389/fphys.2024.1445569)
Supplement: Supplementary file 1 [file DataSheet1.xlsx]

## Sheet: Sheet1
Bird No	Treament	Timepoints	Body weight	Sex	C/EBPα	C/EBPβ	DGAT2	LPL	PPARγ	SREBP1	HSL	ATGL	MGLL	NPY
2	Control	0	70.9	F	0.83393	1.08846	0.986015	1.98507	2.85568	0.831737	0.984966	2.36341	1.06043	0.8986
4	Control	0	87.4	F	0.476144	1.16177	0.58219	1.2499	2.12289	0.713637	0.803905	1.42981	0.896702	1.10273
6	Control	0	73.5	F	0.605861	0.887476	1.31277	1.22658	2.7751	0.352468	0.523142	0.828762	1.25575	1.80961
8	Control	0	91.3	F	1.73831	1.6118	1.1787	0.456302	0.116857	2.90526	1.13252	0.790416	1.67234	0.505414
10	Control	0	84	M	1.33458	0.661575	11.1839	2.97265	4.54578	1.86453	1.26003	0.688248	0.522997	1.92685
12	Control	0	84.1	F	0.712802	1.81543	0.37404	0.516414	0.304232	2.36559	2.24943	1.94694	1.57857	0.630403
14	Control	0	93.6	M	1.43715	1.14765	3.25916	2.31339	2.07824	1.73592	2.04042	2.47372	0.699511	2.64167
16	Control	0	115.3	M	1.41106	0.823472	0.763236	0.530168	0.319425	2.80702	1.84873	0.702721	0.430863	1.96217
18	Control	0	98.5	M	1.05102	0.912337	1.96994	1.00107	2.61964	0.733442	1.08151	0.267059	0.687103	1.33912
20	Control	0	91.8	F	0.647465	1.05068	0.638499	1.00077	1.30057	0.573346	0.436251	0.566353	0.98038	0.548729
22	Control	0	71	M	3.36204	1.74148	3.59602	4.28056	3.19107	1.56498	10.6055	8.38781	1.97086	1.94581
24	Control	0	90	M	0.999937	1.16675	0.914662	1.35855	0.958857	0.559974	0.833927	1.00636	0.881166	1.00331
26	Control	0	70.7	M	0.418693	0.548628	0.281485	0.775923	1.1478	0.291125	0.17319	0.784011	1.42844	0.32778
28	Control	0	89	F	1.30741	0.513904	0.659164	0.635497	1.15547	0.340342	0.415717	0.321563	1.57086	0.527741
30	Control	0	84.4	F	0.989834	0.886943	0.140943	0.133134	0.0400742	2.09649	0.663607	0.602533	0.766683	0.706205
1	EHC	0	76.7	M	0.118024	1.79442	0.550855	2.46673	1.71382	0.327306	1.12392	2.94358	1.59322	0.471972
3	EHC	0	55.6	M	0.0925885	1.19606	0.0800674	0.394038	1.52938	0.084292	0.378653	1.27112	2.22486	0.987812
5	EHC	0	86.4	F	0.481441	1.07863	1.23899	0.949523	1.62991	0.548784	0.457316	0.761635	0.670116	0.52798
7	EHC	0	88.1	M	0.770127	0.930158	0.755045	1.17519	1.88835	0.607285	0.619971	1.17804	0.576293	1.19719
9	EHC	0	80.1	M	0.682766	0.777987	0.456241	1.87576	1.79592	0.556614	0.562058	1.5836	1.5397	1.9004
11	EHC	0	80	M	0.700754	0.793321	0.0487358	0.0825021	0.0191283	0.768771	0.414318	0.162811	0.354939	0.17189
13	EHC	0	88.3	M	1.08355	0.697087	0.262979	1.3891	1.71789	0.978349	1.43996	2.93541	1.10943	0.461943
15	EHC	0	88.9	M	0.83723	0.608853	1.32035	2.42748	2.50455	1.00071	1.42896	1.42142	1.00833	1.17175
17	EHC	0	88.3	F	1.02892	1.63492	1.40414	0.82674	1.50108	0.968528	2.13707	0.510862	0.500245	1.25613
19	EHC	0	87.1	M	1.92906	1.2646	2.04753	1.3389	0.683033	1.04609	1.93239	1.42814	0.951353	0.953106
21	EHC	0	93.5	M	2.0117	1.5444	2.48133	1.57538	1.64192	1.24827	2.59606	1.88882	1.01896	1.33841
23	EHC	0	92.2	F	2.43592	1.20656	3.86296	1.4794	2.43756	1.23303	2.45523	1.82314	0.536136	2.61581
25	EHC	0	79.5	F	0.0770927	0.222965	0.0954892	0.16087	0.440229	0.451793	0.0953727	0.325874	0.379027	0.413313
27	EHC	0	96.4	M	0.443398	0.535337	0.579902	0.752173	1.63298	0.604521	0.164886	0.531457	1.19987	0.44479
29	EHC	0	82	M	1.00949	0.597191	1.4797	1.29795	1.69975	0.887615	0.63758	0.470889	1.76783	0.943877
32	Control	2	89.3	F	1.36885	0.671687	0.251885	0.507431	0.827623	0.527164	0.381612	0.931785	1.90984	1.54476
34	Control	2	105.4	M	0.237813	2.26949	0.17111	0.506786	0.527065	0.95229	0.674668	0.591253	0.778289	0.853102
36	Control	2	80.3	F	1.10438	0.45384	0.769368	1.11802	0.727865	0.508669	1.36599	0.761396	0.913773	0.955734
38	Control	2	87.2	M	3.22392	0.994004	2.18929	2.20424	1.57359	2.07632	1.86024	0.810607	1.04873	1.42748
40	Control	2	95.6	F	1.11021	1.22941	0.680956	1.30025	1.07865	0.599065	1.36054	1.79253	1.75216	0.223844
42	Control	2	101.1	M	3.17025	1.68376	1.78251	0.529294	0.377073	4.05711	1.58131	0.971024	1.05078	0.714649
44	Control	2	89	F	3.1964	1.03306	2.84834	0.197503	0.0624018	1.98583	1.37293	1.00046	0.617662	0.269361
46	Control	2	65.5	M	4.92174	1.32424	12.4995	2.1787	2.78825	2.68185	2.59191	7.47494	1.63514	2.86224
48	Control	2	88.9	F	1.61427	1.21937	4.97215	0.973478	1.13139	2.46233	2.41919	1.38773	1.4451	1.3415
50	Control	2	89.1	M	0.096393	1.10804	0.219782	0.954721	1.60468	0.358579	0.378513	1.30571	0.922467	1.12106
52	Control	2	81.9	F	1.63536	0.544737	4.74763	1.51466	3.92928	0.840011	0.208181	0.663016	0.865363	2.16765
54	Control	2	85.1	F	0.848645	1.05655	0.748394	1.89486	1.41296	1.01887	0.820392	2.06485	0.752479	1.3842
56	Control	2	47.1	M	0.510425	1.49504	1.18946	2.2667	2.02436	0.993666	0.815787	0.853687	0.629418	0.975846
58	Control	2	89.7	M	0.546087	0.826978	0.864289	1.07153	1.60916	0.61576	1.28508	0.33748	1.0842	1.00992
60	Control	2	75	M	0.258868	0.534116	0.079854	0.822434	0.861378	0.315141	1.21773	0.316138	0.637348	1.01409
31	EHC	2	100.3	F	0.650624	1.80068	1.15359	0.478279	0.642692	6.35873	0.487426	0.991474	2.80611	0.679465
33	EHC	2	77.3	F	1.45916	0.461821	2.48564	0.620917	0.48718	1.59312	0.807166	0.244454	0.835682	0.47969
35	EHC	2	83.2	M	1.34264	0.529502	0.38661	0.1394	0.0296485	0.765399	0.79807	0.263551	0.364952	0.0288106
37	EHC	2	94.2	M	1.74303	1.36329	0.661563	1.37944	1.09685	2.13322	2.20108	0.933274	1.49382	1.61423
39	EHC	2	59.5	F	1.64692	1.19225	1.32309	0.921615	0.988846	0.855759	2.04878	2.48777	2.22694	0.727799
41	EHC	2	89.2	F	1.85819	0.718151	6.4041	0.916668	1.81571	1.00783	1.41511	0.86641	0.757245	0.465784
43	EHC	2	69	M	2.72291	0.346608	7.33552	1.44558	2.27551	0.911074	1.18865	2.06805	0.539317	0.714171
45	EHC	2	95.8	F	8.25473	22.0388	4.65668	0.897645	0.488211	12.783	8.89388	9.93157	3.25518	1.75278
47	EHC	2	86.9	F	3.25176	1.24624	5.94618	1.37125	1.28074	1.14212	2.82498	1.25713	1.05938	1.91478
49	EHC	2	88.6	F	0.558411	0.892745	0.719046	0.732265	2.45615	0.78364	0.271761	0.554505	0.40785	1.0989
51	EHC	2	93.6	M	0.282034	1.13553	0.17203	1.24096	1.09353	0.669465	0.320163	0.700065	0.496528	0.78847
53	EHC	2	76.1	M	1.69921	6.91928	4.7369	1.61452	0.470431	7.27615	2.72724	5.3301	1.44125	3.55131
55	EHC	2	55.7	M	0.802885	1.52072	3.99123	3.26906	3.4431	1.55253	0.637129	3.65175	1.08992	2.94938
57	EHC	2	91.9	M	0.653625	0.358553	4.17326	1.09713	3.17659	1.10187	0.786181	0.363917	1.04833	1.01985
59	EHC	2	74.3	M	1.06333	0.42119	8.42998	1.69833	3.29622	1.90883	1.54445	0.498761	0.367705	1.02463
62	Control	12	88.6	F	1.3011	1.16614	2.62381	0.907992	1.17609	0.902692	1.89521	1.44577	1.61881	1.63214
64	Control	12	106.8	F	0.507394	0.865592	0.739666	0.651921	1.07587	0.33396	0.43905	0.754785	1.41861	0.569698
66	Control	12	80.9	M	1.27164	2.26922	0.448329	0.672687	0.0885135	1.38404	2.05011	1.78983	0.837471	1.24901
68	Control	12	90	M	0.476581	0.571826	0.301137	0.547086	0.589102	0.314336	0.908002	0.667536	0.941587	0.852245
70	Control	12	100.4	M	1.14533	1.09572	0.404686	1.19094	0.888338	0.80658	2.29937	0.550678	0.44553	1.3717
72	Control	12	102.2	F	0.272488	0.608579	0.313153	0.452335	0.293453	0.306792	1.0365	0.617224	0.670135	0.723436
74	Control	12	100.7	F	0.460384	0.5197	1.02112	0.70948	1.99278	1.14111	0.245891	0.641611	0.429507	0.84947
76	Control	12	102	M	0.793788	1.04801	0.849454	1.63339	2.21328	1.97421	0.592089	0.958392	1.51735	1.49652
78	Control	12	87.1	M	1.78709	1.778	3.9503	1.54716	2.59533	3.53148	1.75652	2.14955	1.63727	4.04184
80	Control	12	75.7	F	0.93436	1.57611	0.251621	0.905726	1.76382	0.7181	0.94696	4.4848	2.50027	1.82115
82	Control	12	80.5	M	1.60207	0.788252	2.55001	1.61099	1.49781	1.65965	0.613026	0.885352	1.0166	1.2938
84	Control	12	80.7	M	2.0401	1.09385	3.0272	1.94808	2.13049	2.11774	1.61346	0.946941	1.2242	0.574025
86	Control	12	67.4	M	1.61393	0.834162	2.44145	0.79049	1.10075	1.83518	1.29684	1.14797	1.30399	0.266166
88	Control	12	68.4	M	1.80905	0.895797	1.94781	1.39769	0.967743	1.17104	0.706276	1.17015	0.959813	0.520987
90	Control	12	75	M	1.37534	1.1643	0.951537	1.51333	0.847126	0.714054	1.23474	0.338012	0.445084	1.05652
61	EHC	12	93.4	M	0.924285	1.50781	0.92197	0.210335	0.0385759	0.842407	1.65257	0.237652	0.511914	0.537285
63	EHC	12	84.7	F	0.774382	1.15393	0.156611	0.715772	0.76803	0.255495	0.918222	1.0006	1.21679	1.11936
65	EHC	12	111.7	M	0.411624	0.320739	0.281334	0.801827	1.18331	0.457906	1.13811	0.146783	0.517799	1.35477
67	EHC	12	87.9	F	0.150442	1.83973	0.0441882	0.291203	0.24585	0.136153	0.650096	0.490467	0.532874	0.38724
69	EHC	12	78.2	M	2.77121	3.28587	0.974555	0.824363	0.478124	4.93934	4.45313	0.955391	0.314564	1.16307
71	EHC	12	76.9	M	0.261516	0.747341	0.37232	0.455535	0.429486	0.370235	1.12991	0.767317	0.863573	0.60078
73	EHC	12	102.8	F	0.911962	6.95831	0.993372	0.902286	0.641207	8.91112	0.957667	1.27544	1.29181	2.22675
75	EHC	12	71.2	M	0.704422	1.45793	0.626533	2.28927	1.8646	1.47362	1.39616	2.73726	1.70002	3.36065
77	EHC	12	115.5	M	0.951633	1.63	1.19039	1.38155	2.01216	1.8346	0.23494	0.875364	0.984672	1.50306
79	EHC	12	102.5	F	0.954324	1.3267	1.16498	1.09713	2.2003	2.05394	0.774105	1.36181	2.14112	9.69049
81	EHC	12	94.8	M	1.26057	0.849296	1.37028	1.5008	1.86758	1.30042	0.812322	1.04147	1.17701	0.733098
83	EHC	12	95.1	F	0.646236	0.556312	0.867241	0.641442	0.819463	0.978423	0.404119	0.596544	0.722093	0.293979
85	EHC	12	112.1	M	2.34718	1.1063	2.26594	0.308302	0.0326699	3.10157	1.20442	0.506731	0.685297	0.762182
87	EHC	12	88.1	F	1.72288	1.92363	0.836845	1.74297	1.10487	1.75467	1.64952	4.77938	1.7894	2.83922
89	EHC	12	95.4	M	0.291018	0.41456	0.469321	0.679969	0.430437	0.276903	0.268244	0.128298	0.410066	0.438204

## Sheet: Sheet2
Sample	Absorbance	5-mC%	Treatment	Sex
4	1.39155	0.153997	C	F
5	0.834	0.0807895	EHC	F
6	0.7487	0.073197	C	F
7	1.253	0.131188	EHC	M
8	0.83005	0.0804211	C	F
9	0.8817	0.0853735	EHC	M
10	0.884	0.085601	C	M
11	0.44895	0.0517457	EHC	M
12	0.2846	0.042785	C	F
13	0.67295	0.0670548	EHC	M
14	0.4518	0.0519166	C	M
15	1.1508	0.116558	EHC	M
16	0.74635	0.0729982	C	M
17	1.318	0.141435	EHC	F
18	1.85225	0.262426	C	M
19	1.71425	0.223699	EHC	M
20	1.5947	0.194801	C	F
21	1.1985	0.123171	EHC	M
23	1.80505	0.248479	EHC	F
24	1.07065	0.106235	C	M
31	1.6092	0.198097	EHC	F
32	1.192	0.122248	C	F
33	1.0159	0.099714	EHC	F
34	1.1383	0.114884	C	M
35	2.0665	0.33625	EHC	M
36	1.4374	0.162387	C	F
37	1.4686	0.168356	EHC	M
38	1.03945	0.102468	C	M
40	1.25055	0.130817	C	F
41	1.29005	0.136934	EHC	F
42	1.44425	0.163679	C	M
43	1.88415	0.272292	EHC	M
44	1.5666	0.18857	C	F
45	1.4384	0.162575	EHC	F
46	1.26145	0.132477	C	M
47	1.3552	0.147655	EHC	F
48	0.7636	0.0744698	C	F
49	1.586	0.19285	EHC	F
50	1.3018	0.138808	C	M
51	1.5834	0.192271	EHC	M
61	1.86085	0.26505	EHC	M
62	1.5916	0.416685	C	F
63	1.2481	0.320955	EHC	F
64	1.3263	0.342748	C	F
65	1.03715	0.262165	EHC	M
66	1.40095	0.363553	C	M
67	1.3809	0.357965	EHC	F
68	1.2103	0.31042	C	M
69	1.00925	0.254389	EHC	M
70	1.0989	0.279374	C	M
71	1.2485	0.321066	EHC	M
72	1.13895	0.290536	C	F
73	1.14065	0.291009	EHC	F
74	1.618	0.424043	C	F
75	1.00095	0.252076	EHC	M
76	1.3325	0.344476	C	M
77	1.61205	0.422384	EHC	M
78	1.3294	0.343612	C	M
79	1.4242	0.370032	EHC	F
80	1.13205	0.288613	C	F
